# Supplementary material for: A Green-Synthesized Zr-Tb Bimetallic MOF: Ratiometric Fluorescent Probe for Selective and Sensitive Detection of Ciprofloxacin
Source: Molecules. 2026 Apr 25;31(9):1423. doi: 10.3390/molecules31091423 (PMC13164965; doi:10.3390/molecules31091423)
Supplement: Supplementary file 1 [file molecules-31-01423-s001.zip]

Archive with 1 entries (1 files):
- molecules-4261785-supplementary.pdf
